# Supplementary material for: Signatures of selection in loci governing major colour patterns in Heliconius butterflies and related species
Source: BMC Evol Biol. 2010 Nov 29;10:368. doi: 10.1186/1471-2148-10-368 (PMC3001726; doi:10.1186/1471-2148-10-368)
Supplement: Additional file 3 — Primers used for amplifying candidate genes from related Heliconiini. [file 1471-2148-10-368-S3.XLS]

## Sheet: Sheet1
Oligoname	Gene	Species	Left Primer	Right Primer
HmTreh1A+1F	Trehalase 1A	All	ACGTGGATCCATGAAGCCGGTCCTGCTGGTTCTATTCTTGACGGC	ACGTGTCGACTTTAATATCATCACTTTTAGAACC
G21_1F	HM00021	All	TGAATGTTTGTATCTGCAGAAGG	TGTCCATTTCAATATGATTTCATTC
G21_2F			GAATGTGGCAAATCAGTGACA	CAAATGCAAGTTTCAATGTGG
G21_3F			TGACACAATACCTGCGTCGT	TTCAATCCTCGTTTCTTGTATGA
G21_4F			GGATCCCAATGATTTCATGC	TCCAGCARAGATCCTTTGAAC
21_e5_Hera_1F		H. erato	AAAATCAAGGAAGAATAAAGATGC	TCAAGCAGAGATCCTTTGAACTT
21_e4_Hera_1F			TGTTTAACTTACAACTGGCTAACAA	CTCTGAGTTCTTATTTTCGTTATGTTT
21_e3_Hera_1F			AGCCATTGATTCATCAAATGTTTA	AAAAGGTTCAATCCTTGTTTCTTG
21_e2_Hera_1F			CTGATTGTGGCAAATCAGTG	GCATCAAATGCAAGTTTCAATG
G24_1F	HM00024	All	TGGAAATGGAGGAAAATGAAA	CTGGAGTGTTCACTTTCAGGTCT
G24_2F			AGAAAAAGAGAGACCTGAAAGTGA	CAATCTTCAAATTGTCCATCAGAC
24_e1_Hera_1F		H. erato	ATGGAAATGGAGGAAAACGA	TTTCAAAAATGGCAATGAACA
24_e1-3_Hera_1F			GCCCTTCCTGATGAATTTTG	ATGATGGGCCTATGTGAGGA
BD_mad_g1_2r	MAD	All	TTGCCTGGAGAAACTAAAGGA	TGTGATATGGGGCGTGATAA
Kin1	Kinesin	All	TTATTGAACCTAGGCCACCTG	GATGCTCCATATGTAAGGAGAGTAA
Kin 2			CCGAAGGKCACAACTTTACT	TTTCTKTCACCAGGCACCA
Kin3			TGACTTAYTGGTGCCTGGTG	CGGTCGCYGCTACTTGTAAA
Kin 4			CGGCAAGCACAATTTACAAG	GTGCAGCGAGGWGTTGATG
Kin 5			CATCAACWCCTCGCTGCAC	GCAACAGCGGCYAACTGTAA
Kin 6			CCGAGGTGARGCTGTCAGTA	TGCAATCTTTCGTTRTCTGC
Kin 7			CSAGCTCATTGGAAAGCAGT	CCAMTTCCTTCATGGTGTCC
Kin 8			AGCCCAGTCCCGTATAAAAGA	CGACTTTCATATTCTTCCTCCA
Kin 9			TGGAACARATGGAGGAAGAA	CTCTAAGATAGCATTTTCAGTCATCA
Kin 10			CAAKCAACTGATGACTGAAAATGC	TCTATACAAGCGCGYAAATGTTG
Kin 11			AACATTTRCGCGCTTGTATAG	GCACTCTGWTGTATCATTCTTGAAC
Kin 12			TGCAATGAAAGCCTAGAACCT	CGCTGGTKTTTCARGAGACT
Kin 12b			TCGAGAAGTTAGAAGAAGCGACA	TCCATTTTAGATTTTTGTCGTAAA
HM01022_Hmel_1	HM01022	H. melp	GGCTGTCCCTTTTGAAATGT	TTGAAGAAACATTCAACTTACAGCA
HM01022_Hera_1		H. erato	TACCGTTTGAAATGTTGTTACATCC	TTAGAAAAATCATTCAACTTACAGCAT
